# Supplementary material for: A comprehensive and integrative reconstruction of evolutionary history for Anomura (Crustacea: Decapoda)
Source: BMC Evol Biol. 2013 Jun 20;13:128. doi: 10.1186/1471-2148-13-128 (PMC3708748; doi:10.1186/1471-2148-13-128)
Supplement: Additional file 1 — Excluded species list indicating the species, gene, accession number, and explanation sequence data was not included in the analysis. [file 1471-2148-13-128-S1.xlsx]

## Sheet: Sheet1
Additional File 1.
Species	Gene	Accession Number	Reason for Exclusion
Allogalathea elegans	18S	EU821560	identical to Trizocheles spinosis
Allogalathea elegans	28S	EU821577	identical to Trizocheles spinosis
Euceramus sp.	16S	HQ380268	contaminated with other Anomurans
Euceramus sp.	18S	HQ380292	contaminated with other Anomurans
Porcellana platycheles	16S	HQ380269	strange alignment
Porcellana platycheles	18S	HQ380293	strange alignment
Porcellana platycheles	28S	HQ380280	strange alignment
Heteronida aspinirostris	18S	HQ380286	missing data
Heteronida aspinirostris	28S	HQ380274	missing data
Uroptychus spinirostris	16S	EU821537	Homo sapiens sequence
Eumunida sternomaculata	18S	AF436011	contaminated with other Anomurans
Eumunida sternomaculata	28S	AF435991	contaminated with other Anomurans
