# Supplementary material for: A comprehensive and integrative reconstruction of evolutionary history for Anomura (Crustacea: Decapoda)
Source: BMC Evol Biol. 2013 Jun 20;13:128. doi: 10.1186/1471-2148-13-128 (PMC3708748; doi:10.1186/1471-2148-13-128)
Supplement: Additional file 4 — Constrained taxonomic groups for TurboMEDUSA analysis. [file 1471-2148-13-128-S4.xls]

## Sheet: Hoja1
Additional File 4
Lineage	Members Included	Exemplar used for TurboMEDUSA	Richness
Blepharipodidae	Blepharipoda	Blepharipoda occidentalis	6
Hippidae	Emerita	Emerita brasiliensis	27
Albuneidae	Zygopa, Albunea, Paraleucolepidoda, Lepidopa	Paraleucolepidoda myops	48
Aeglidae	Aegla	Aegla uruguayana	69
Lomisidae	Lomis	Lomis hirta	1
Eumunididae	Eumunida, Pseudomunida	Pseudomunida fragilis	30
Kiwaidae	Kiwa	Kiwa hirsuta	2
Chirostylidae	Gastroptychus, Chirostylus, Uroptychus	Gastroptychus novaezelandiae	173
Munidopsidae	Leiogalathea, Munidopsis, Shinkaia, Galacantha	Munidopsis erinacea	237
Munididae I	Sadayoshia, Munida, Cervimunida, Pleuroncodes	Munida quadrispina	262
Munididae II	Babamunida, Agononida, Bathymunida, Anoplonida, Neonida	Anoplonida inermis	121
Galatheidae	Alainius, Galathea	Galathea rostrata	89
Porcellanidae	Polyonyx, Pisidia, Porcellana, Euceramus, Megalobrachium, Pachycheles, Neopisosoma, Petrolisthes, Allopetrolisthes, Parapetrolisthes	Pachycheles rudis	277
Pylochelidae	Trizocheles, Pomatocheles, Pylocheles	Pomatocheles jeffreysii	41
Parapaguridae	Sympagurus, Parapagurus	Sympagurus acinops	76
Diogenidae I	Areopaguristes, Paguristes	Aeropaguristes hewatti	153
Coenobitidae-Diogenidae II	Isocheles, Clibanarius, Calcinus, Birgus, Coenobita, Petrochirus, Dardanus	Coenobita compressus	293
Paguridae-Hapalogastridae-Lithodidae	Xylopagurus, Iridopagurus, Pagurus, Manucomplanus, Bythiopagurus, Pocellanopagurus, Tomopagurus, Goreopagurus, Agaricochirus, Pylopagurus, Pylopaguridium, Phimochirus, Labidochirus, Discorsopagurus, Hapalogaster, Oedignathus, Cryptolithodes, Lithodes, Phyliolithodes, Paralithodes, Lopholithodes, Glyptolithodes, Paralomis	Agaricochirus alexandri	671
